# Supplementary material for: Preparation and Characterization of a Biodegradable Film Using Irradiated Chitosan Incorporated with Lysozyme and Carrageenan and Its Application in Crayfish Preservation
Source: Foods. 2023 Jul 8;12(14):2642. doi: 10.3390/foods12142642 (PMC10378868; doi:10.3390/foods12142642)
Supplement: Supplementary file 1 [file foods-12-02642-s001.zip]

Archive with 1 entries (1 files):
- foods-2368844-supplementary.pdf
